# Supplementary material for: Global, regional, and national burden of hyperglycemia-associated colorectal cancer, 1990-2021: a systemic analysis for the Global Burden of Disease study
Source: Front Oncol. 2025 Sep 25;15:1633508. doi: 10.3389/fonc.2025.1633508 (PMC12507591; doi:10.3389/fonc.2025.1633508)
Supplement: Supplementary file 1 [file DataSheet1.zip]

Archive with 10 entries (10 files):
- Fig.S1.tiff
- Fig.S2.tiff
- Fig.S3.tiff
- Fig.S4.tiff
- Supplemental figure legends.docx
- Table S1.docx
- Table S2.docx
- Table S3.docx
- Table S4.docx
- Table S5.docx
